# Supplementary material for: Knowledge and Attitudes of Cannabidiol in Croatia among Students, Physicians, and Pharmacists
Source: Pharmacy (Basel). 2023 Dec 23;12(1):2. doi: 10.3390/pharmacy12010002 (PMC10801513; doi:10.3390/pharmacy12010002)
Supplement: Supplementary file 1 [file pharmacy-12-00002-s001.zip]

Archive with 7 entries (4 files):
- Attitudes and knowledge  about the use of medical CBD/
- Attitudes and knowledge  about the use of medical CBD/Attitudes and knowledge of doctors and pharmacists about the use of medical CBD.pdf
- Attitudes and knowledge  about the use of medical CBD/Attitudes and knowledge of students about the use of medical CBD.pdf
- __MACOSX/
- __MACOSX/Attitudes and knowledge  about the use of medical CBD/
- __MACOSX/Attitudes and knowledge  about the use of medical CBD/_Attitudes and knowledge of doctors and pharmacists about the use of medical CBD.pdf
- __MACOSX/Attitudes and knowledge  about the use of medical CBD/_Attitudes and knowledge of students about the use of medical CBD.pdf
